# Supplementary material for: Exploring Italian Autochthonous Punica granatum L. Accessions: Pomological, Physicochemical, and Aromatic Investigations
Source: Plants (Basel). 2024 Sep 12;13(18):2558. doi: 10.3390/plants13182558 (PMC11434734; doi:10.3390/plants13182558)
Supplement: Supplementary file 1 [file plants-13-02558-s001.zip]

Archive with 3 entries (3 files):
- Figure S1-def.pdf
- Figure S2-Def.pdf
- Tabella S1 MDPI_IM-30Ago.pdf
